# Supplementary material for: Garcinia Biflavonoid 1 Improves Lipid Metabolism in HepG2 Cells via Regulating PPARα
Source: Molecules. 2022 Mar 18;27(6):1978. doi: 10.3390/molecules27061978 (PMC8950208; doi:10.3390/molecules27061978)
Supplement: Supplementary file 1 [file molecules-27-01978-s001.zip]

Archive with 1 entries (1 files):
- molecules-1611791-supplementary.pdf
